# Supplementary material for: Two way controls of apoptotic regulators consign DmArgonaute-1 a better clasp on it
Source: PLoS One. 2018 Jan 31;13(1):e0190548. doi: 10.1371/journal.pone.0190548 (PMC5791970; doi:10.1371/journal.pone.0190548)
Supplement: S3 File — (XLSX) [file pone.0190548.s019.xlsx]

## Sheet: Read_Me
Genotypic Technology (SO_4571(4572) QF/LAB/26
Dr. Tanmoy Mandal
Complete miRNA Data					Expression fold values are provided in terms of log base 2 (Formating of color )
Experiment Details
Slide ID	SampleName	Group	Analysis Plan
257582610002_1_1	Tm-5_TR1	Tm-5_Control	Control
257582610002_1_2	Tm-5_TR2
257582610002_1_3	Tm-6_TR1	Tm-6	Treatment
257582610002_1_4	Tm-6_TR2
257582610002_2_1	Tm-8_TR1	Tm-8	Treatment
257582610002_2_2	Tm-8_TR2
Fold change provided for all the miRNA's in the array.
Fold values are provided in terms of log base 2
Column Header	Description
systematic_name	Unique probe identifier
Fold_Tm-5_TR1	Fold change calculated is log base 2
Fold_Tm-5_TR2	Fold change calculated is log base 2
GeoMean_Tm-5	Average of the replicates Fold change calculated is log base 2
Fold_Tm-6_TR1	Fold change calculated is log base 2
Fold_Tm-6_TR2	Fold change calculated is log base 2
GeoMean_Tm-6	Average of the replicates Fold change calculated is log base 2
P-value_Tm-6	t-test p-Value
Fold_Tm-8_TR1	Fold change calculated is log base 2
Fold_Tm-8_TR2	Fold change calculated is log base 2
GeoMean_Tm-8	Average of the replicates Fold change calculated is log base 2
P_value_Tm-8	t-test p-Value
active_sequence	Sequence
chr	Chromosome Number
mirbase accession No	mirbase accession No
start	Start
stop	Stop
strand	Strand
gTotalSignal_Tm-5_TR1	This signal is the sum of the total probe signals in the green channel per gene.
gTotalSignal_Tm-5_TR2	This signal is the sum of the total probe signals in the green channel per gene.
gTotalSignal_Tm-6_TR1	This signal is the sum of the total probe signals in the green channel per gene.
gTotalSignal_Tm-6_TR2	This signal is the sum of the total probe signals in the green channel per gene.
gTotalSignal_Tm-8_TR1	This signal is the sum of the total probe signals in the green channel per gene.
gTotalSignal_Tm-8_TR2	This signal is the sum of the total probe signals in the green channel per gene.

## Sheet: Complete_Data
					Control			Ago-1 Overexpressed
				systematic_name	Fold_Set-1	Fold_Set-2	GeoMean_Control	Fold_Set-1	Fold_Set-2	GeoMean_OVX	P_value OVX	active_sequence	chr	mirbase accession No	start	stop	strand
				dme-bantam-3p	-0.00839806	0.00839806	0	-0.441666	-0.455635	-0.448651	0.000592209	AATCAGCTTTCAAAATGATC		MIMAT0000365
				dme-bantam-5p	3.71222	-3.71222	-4.76837e-07	-3.44886	-3.13504	-3.29195	0.469091	AGTCAAACCAAATCGAAA		MIMAT0020823
				dme-let-7-3p	-0.00150108	0.00150108	0	6.87905	6.99221	6.93563	6.65902e-05	AGAAAGCTAGCACATTGT		MIMAT0020830
				dme-let-7-5p	0.0701704	-0.0701704	0	0.290443	0.28255	0.286497	0.0552393	ACTATACAACCTACTACCTC		MIMAT0000396
				dme-miR-1-3p	0.0172639	-0.0172639	0	0.772594	0.827808	0.800201	0.00165161	CTCCATACTTCTTTACATTC		MIMAT0000105
				dme-miR-1-5p	-0.00150108	0.00150108	0	0.264865	0.57868	0.421772	0.115017	TATTGAATGCAAGGAAGCA		MIMAT0020779
				dme-miR-10-3p	-0.0037806	0.0037806	0	1.10499	1.05678	1.08088	0.000509221	AAACCTCTCTAGAACCGA		MIMAT0012531
				dme-miR-10-5p	0.0470676	-0.0470676	0	0.653221	0.646442	0.649832	0.00523203	AACAAATTCGGATCTACAG		MIMAT0000115
				dme-miR-100-3p	-0.0156589	0.0156589	0	0.450457	0.383701	0.417079	0.0077235	GACTCCCATAATGCCG		MIMAT0020818
				dme-miR-100-5p	-0.00232697	0.00232697	0	0.450666	0.389046	0.419856	0.00537211	CACAAGTTCGGATTTACG		MIMAT0000357
				dme-miR-1000-3p	0.0204623	-0.0204623	0	2.00305	2.04775	2.0254	0.000223753	TGTTAATGCCCCGACC		MIMAT0020900
				dme-miR-1000-5p	0.0050211	-0.0050211	0	0.32362	0.36916	0.34639	0.00450064	ACTGCTGTGACAGGAC		MIMAT0005520
				dme-miR-1001-3p	-0.00150108	0.00150108	0	0.264865	0.57868	0.421772	0.115017	CCGAGAGCAGAAACC		MIMAT0020901
				dme-miR-1001-5p	0.0297	-0.0297	0	0.260535	0.262629	0.261582	0.0126627	TGATCCTTGGGAGTTTAC		MIMAT0005521
				dme-miR-1002-3p	-0.00150108	0.00150108	0	0.264865	0.57868	0.421772	0.115017	AGTTAAGTAGGTCATACAATG		MIMAT0020864
				dme-miR-1002-5p	-0.0674415	0.0674415	0	0.271429	0.281251	0.27634	0.0549854	TCGCCCTTTGTATCCA		MIMAT0005483
				dme-miR-1003-3p	0.0864687	-0.0864687	0	0.241763	0.146615	0.194189	0.187981	CTGTGAATATGTAAATGTGAG		MIMAT0005016
				dme-miR-1003-5p	0.0296106	-0.0296106	0	-0.223015	-0.0569725	-0.139994	0.253161	CCAACCACATCCAGA		MIMAT0020902
				dme-miR-1004-3p	3.2232	-3.2232	2.38419e-07	3.53523	3.71807	3.62665	0.377553	CTGTGAGGGAAGTGAT		MIMAT0005017
				dme-miR-1004-5p	-0.00150108	0.00150108	0	0.264865	0.57868	0.421772	0.115017	CTCCGAGATCAATGTCC		MIMAT0032027
				dme-miR-1005-3p	-0.00150108	0.00150108	0	0.264865	0.57868	0.421772	0.115017	CTGCGAATTAAAGATTCC		MIMAT0005018
				dme-miR-1006-3p	-0.00150108	0.00150108	0	0.264865	0.57868	0.421772	0.115017	CTATGAATAAGAAATCGAATTT		MIMAT0005019
				dme-miR-1006-5p	-0.00150108	0.00150108	0	0.264865	0.57868	0.421772	0.115017	TTTACGCATTTCAATTTCAA		MIMAT0020903
				dme-miR-1007-3p	-0.00150108	0.00150108	0	6.3225	0.57868	3.45059	0.352535	TGCAAACAGTTAATTGAGC	chrX	MIMAT0005020	21167475	21167458	+
				dme-miR-1007-5p	-0.00150108	0.00150108	0	0.264865	0.57868	0.421772	0.115017	CCAAGATCGAGTTCAAA		MIMAT0020904
				dme-miR-1008-3p	0.0209208	-0.0209208	0	-0.649637	-0.393804	-0.521721	0.0565385	TGTAAACACAAAAAGCTGT		MIMAT0005021
				dme-miR-1008-5p	-0.00150108	0.00150108	0	0.264865	0.57868	0.421772	0.115017	AGTTCAACTTTAGATATTTAC		MIMAT0032028
				dme-miR-1009-3p	-0.00150108	0.00150108	0	0.264865	0.57868	0.421772	0.115017	CTGAAATGTAACAATTTTTGA		MIMAT0005022
				dme-miR-1010-3p	-0.00150108	0.00150108	0	0.264865	0.57868	0.421772	0.115017	CTGCAAATGGAACGAT		MIMAT0005023
				dme-miR-1010-5p	0.0336185	-0.033618	2.38419e-07	-0.2046	-0.0671577	-0.135879	0.217698	TGTTTCATCTACACCACT		MIMAT0020905
				dme-miR-1011-3p	-0.00150108	0.00150108	0	0.264865	0.57868	0.421772	0.115017	CTGCGAGCGATTTGA		MIMAT0005024
				dme-miR-1012-3p	0.202458	-0.202458	0	0.58521	0.609966	0.597588	0.0984834	CTATGGGGAAAATCTTTGA		MIMAT0005025
				dme-miR-1012-5p	0.0983458	-0.0983462	-2.38419e-07	0.495679	0.389133	0.442406	0.0583757	TATTAATCAAAGTTCTACCCA		MIMAT0020906
				dme-miR-1013-3p	0.0533102	-0.0533102	0	0.187739	0.122983	0.155361	0.130386	CGAGTTCGGCATACT		MIMAT0005026
				dme-miR-1014-3p	-0.00150108	0.00150108	0	0.264865	0.57868	0.421772	0.115017	CTGCAAATGAAAATGAATTT		MIMAT0005027
				dme-miR-1014-5p	-0.00150108	0.00150108	0	0.264865	0.57868	0.421772	0.115017	ATTAAAATCTATTTCCATTATA		MIMAT0020907
				dme-miR-1015-3p	-0.00150108	0.00150108	0	0.264865	0.57868	0.421772	0.115017	CTGCAAGAGAGATGTCC		MIMAT0005028
				dme-miR-1016-3p	0.155709	-0.15571	-2.38419e-07	-0.405589	-6.14588	-3.27574	0.372534	CTAAGTATGGAGAGAGGT		MIMAT0005029
				dme-miR-1016-5p	-0.00150108	0.00150108	0	0.264865	0.57868	0.421772	0.115017	TCACATCCTCTCTATACTTA		MIMAT0020908
				dme-miR-1017-3p	0.0911732	-0.0911732	0	0.704615	0.75551	0.730062	0.0163987	GGATGAGTTTGGGTAGA		MIMAT0005030
				dme-miR-10_v13.0	0.0709338	-0.0709338	0	0.183852	-0.205129	-0.0106385	0.963687	ACAAATTCGGATCTACAGG		MIMAT0000115
				dme-miR-11-3p	0.00672674	-0.00672674	0	-0.0932145	-0.0110364	-0.0521255	0.33716	GCAAGAACTCAGACTGT		MIMAT0000116
				dme-miR-11-5p	-0.00150108	0.00150108	0	0.264865	0.57868	0.421772	0.115017	CGGGTCACAGAGAAA		MIMAT0020793
				dme-miR-12-3p	-0.00150108	0.00150108	0	0.264865	0.57868	0.421772	0.115017	GCGTAGTATGACATAAGTAC		MIMAT0020794
				dme-miR-12-5p	0.043776	-0.043776	0	0.248231	0.262409	0.25532	0.0288679	ACCAGTACCTGATGTAATAC	chrX	MIMAT0000117	15403516	15403534	-
				dme-miR-124-3p	0.0030508	-0.0030508	0	0.316684	0.395846	0.356265	0.0121901	CTTGGCATTCACCGC		MIMAT0000351
				dme-miR-124-5p	-0.00150108	0.00150108	0	0.264865	0.57868	0.421772	0.115017	CATATAGGCCTACAGTGG		MIMAT0020813
				dme-miR-125-3p	0.014586	-0.0145855	2.38419e-07	0.68867	0.2646	0.476635	0.154142	ATACCGGAGATCAAAACT		MIMAT0020831
				dme-miR-125-5p	-0.0114408	0.0114408	0	0.309543	0.408045	0.358794	0.0192867	TCACAAGTTAGGGTCTC		MIMAT0000397
				dme-miR-133-3p	-0.00394726	0.00394726	0	0.270545	0.409585	0.340065	0.0394618	ACAGCTGGTTGAAGGG		MIMAT0000340
				dme-miR-133-5p	-0.00150108	0.00150108	0	6.30939	0.57868	3.44404	0.35239	ATCTGACCCGATGTCA		MIMAT0020806
				dme-miR-137-3p	0.0201743	-0.0201743	0	0.628379	0.609914	0.619147	0.00128161	CTACGTGTATTCTCAAGC		MIMAT0005507
				dme-miR-137-5p	-0.00150108	0.00150108	0	0.264865	0.57868	0.421772	0.115017	GTTATAGCTACGAGCATAC		MIMAT0020888
				dme-miR-13a-3p	0.033118	-0.033118	0	0.433099	0.403209	0.418154	0.00746568	ACTCATCAAAATGGCTGT		MIMAT0000118
				dme-miR-13a-5p	0.0180647	-0.0180647	0	-0.527183	-0.357527	-0.442355	0.0363578	CATTTCACAACCCTTTG		MIMAT0020795
				dme-miR-13b-1-5p	0.0248976	-0.0248976	0	-0.535069	-0.804078	-0.669574	0.0392924	CATAAGTTCACAAACATTTTA		MIMAT0020796
				dme-miR-13b-2-5p	-0.00150108	0.00150108	0	6.49209	0.57868	3.53538	0.354349	CATAGCTCACAGTCATTT		MIMAT0020797
				dme-miR-13b-3p	0.0204964	-0.0204964	0	0.355097	0.381914	0.368505	0.00438854	ACTCGTCAAAATGGCTG		MIMAT0000119
				dme-miR-14-3p	0.0451231	-0.0451231	0	-2.32709	-2.09867	-2.21288	0.00306537	ATAGGAGAGAGAAAAAGACT		MIMAT0000120
				dme-miR-14-3p_v17.0	0.000729799	-0.000729799	0	-2.72131	-2.36142	-2.54136	0.00497641	TAGGAGAGAGAAAAAGACT		MIMAT0000120
				dme-miR-14-5p	0.00566912	-0.00566912	0	1.05596	1.10279	1.07938	0.000497768	AGTGAGTCCCCGTCT		MIMAT0020798
				dme-miR-184-3p	-0.0187688	0.0187688	0	0.366516	0.393206	0.379861	0.00365542	GCCCTTATCAGTTCTCC		MIMAT0000331
				dme-miR-184-5p	-0.00150108	0.00150108	0	7.84343	7.8492	7.84632	1.71492e-07	CGGGGCGAGAGAA		MIMAT0000330
				dme-miR-190-3p	0.111327	-0.111327	0	1.16412	0.666488	0.915306	0.0784026	AATAATATGTTTGATTCCTGGG		MIMAT0020848
				dme-miR-190-5p	0.0251529	-0.0251529	0	-0.614802	-0.214033	-0.414418	0.176606	CAACCAAGAATATCAAACA		MIMAT0005467
				dme-miR-193-3p	0.0163727	-0.0163727	0	-0.45134	-0.470331	-0.460835	0.00168259	GTTGGGACTTAGTAGGC		MIMAT0005468
				dme-miR-193-5p	0.046639	-0.046639	0	-0.43664	-0.527682	-0.482161	0.0177838	CTGCTGATCTAAAAAATCC		MIMAT0020849
				dme-miR-210-3p	0.0205197	-0.0205197	0	-0.287135	-0.211116	-0.249125	0.028771	ATAGCCGCTGTCACAC		MIMAT0000355
				dme-miR-210-3p_v19.0	0.00372314	-0.00372314	0	-0.328433	-0.250695	-0.289564	0.0177023	TAGCCGCTGTCACAC	chrX	MIMAT0000355	18022310	18022324	-
				dme-miR-210-5p	0.00134325	-0.00134325	0	0.190639	0.246376	0.218507	0.0159159	ATCTTGTGCAGTGGCC		MIMAT0020816
				dme-miR-219-3p	-0.00150108	0.00150108	0	0.264865	0.57868	0.421772	0.115017	CGCGATGCCCAGT		MIMAT0020803
				dme-miR-219-5p	0.013082	-0.013082	0	0.452894	0.368294	0.410594	0.0114295	AGAATTGCGTTTGGACAATCA		MIMAT0000335
				dme-miR-219-5p_v19.0	3.18502	-3.18502	-4.76837e-07	3.36479	-2.60784	0.37847	0.938819	CAAGAATTGCGTTTGGA		MIMAT0000335
				dme-miR-2279-3p	-0.00150108	0.00150108	0	0.264865	0.57868	0.421772	0.115017	AAATAAATATCTTCGCGTGA		MIMAT0011785
				dme-miR-2279-5p	0.0139604	-0.0139604	0	-0.844425	-0.463338	-0.653882	0.0757933	AATTTCACACACAGATATTTAA		MIMAT0011784
				dme-miR-2280-3p	-0.00150108	0.00150108	0	0.264865	0.57868	0.421772	0.115017	TCAGTTAGCTTGGAAGTAA		MIMAT0011787
				dme-miR-2280-5p	-0.00150108	0.00150108	0	0.264865	0.57868	0.421772	0.115017	ATATTTTATTGCCAAGCTAAGA		MIMAT0011786
				dme-miR-2281-3p	-0.00150108	0.00150108	0	0.264865	0.57868	0.421772	0.115017	GCAATACTGCAGATACAG		MIMAT0011789
				dme-miR-2281-5p	-0.00150108	0.00150108	0	0.264865	0.57868	0.421772	0.115017	TTGCATCTGCAGCTGC		MIMAT0011788
				dme-miR-2282-3p	-0.00150108	0.00150108	0	0.264865	0.57868	0.421772	0.115017	ATTCTATTTTTAGCTCACCG		MIMAT0011790
				dme-miR-2283-3p	-0.00150108	0.00150108	0	0.264865	0.57868	0.421772	0.115017	CCTAAAATATCACGTATACTA		MIMAT0020909
				dme-miR-2283-5p	-0.00150108	0.00150108	0	0.264865	0.57868	0.421772	0.115017	ATTGTCGTATTCATGATATTTTC		MIMAT0011791
				dme-miR-2489-3p	0.0698161	-0.0698161	0	-1.17176	-0.910291	-1.04102	0.0196723	ACTGCAAATACAACATACAA		MIMAT0012196
				dme-miR-2489-5p	-0.00150108	0.00150108	0	0.264865	0.57868	0.421772	0.115017	TTTGTATAGCCATACTCACG		MIMAT0020910
				dme-miR-2490-3p	-0.00150108	0.00150108	0	0.264865	0.57868	0.421772	0.115017	TTAAGCGATAAAGTAAGAGC		MIMAT0020911
				dme-miR-2490-5p	-0.00150108	0.00150108	0	0.264865	0.57868	0.421772	0.115017	TTGCAACCTGCTTTATCG		MIMAT0012197
				dme-miR-2491-3p	0.0248818	-0.0248818	0	-1.85219	-1.82641	-1.8393	0.000232043	TTGCTGCTGCTGTTGT		MIMAT0020912
				dme-miR-2491-5p	-0.00150108	0.00150108	0	0.264865	0.57868	0.421772	0.115017	AGCAACTGCAAAGGC	chrX	MIMAT0012198	22235314	22235301	+
				dme-miR-2492-3p	-0.00150108	0.00150108	0	0.264865	0.57868	0.421772	0.115017	TTTGAAAGCTCTCGACA	chrX	MIMAT0012199	11441508	11441523	-
				dme-miR-2492-5p	-0.00150108	0.00150108	0	0.264865	0.57868	0.421772	0.115017	ACGCTTTATAAAGAGATCCC		MIMAT0020913
				dme-miR-2493-3p	2.84402	-2.84402	2.38419e-07	-2.58066	-2.26684	-2.42375	0.484434	ACGCCTCGCACAAA		MIMAT0012201
				dme-miR-2493-5p	0.0755584	-0.0755584	0	-0.923664	-0.835314	-0.879489	0.0097589	TGGCTGTGTGTGTGT		MIMAT0012200
				dme-miR-2494-3p	-0.00150108	0.00150108	0	0.264865	0.57868	0.421772	0.115017	CTTGTAAGTGGACATTACT		MIMAT0012203
				dme-miR-2494-5p	-0.00490904	0.00490904	0	0.215442	0.203418	0.20943	0.00137066	TTCCCAATCTGGTGCA		MIMAT0012202
				dme-miR-2495-3p	0.105159	-0.105159	-2.38419e-07	0.419001	0.430185	0.424593	0.0563635	GGCGGGCATTTCAA		MIMAT0012205
				dme-miR-2495-5p	-0.00150108	0.00150108	0	0.264865	0.57868	0.421772	0.115017	AGTCAGCCCAATTGAAG		MIMAT0012204
				dme-miR-2496-3p	0.0905642	-0.0905642	0	-6.23014	-5.91632	-6.07323	0.000888678	TATGCGTGTGTGAGTGC	chrX	MIMAT0012207	1904424	1904439	-
				dme-miR-2496-5p	-0.00150108	0.00150108	0	0.264865	0.57868	0.421772	0.115017	TACGATGGCCTCTCAC	chrX	MIMAT0012206	1904352	1904366	-
				dme-miR-2497-3p	-0.00150108	0.00150108	0	0.264865	0.57868	0.421772	0.115017	CTGCAAACATTGTAAATGT		MIMAT0012209
				dme-miR-2497-5p	0.0458784	-0.0458784	0	-0.662118	-0.409762	-0.53594	0.0574058	AACAACTACATTTTGCAATG		MIMAT0012208
				dme-miR-2498-3p	-0.00150108	0.00150108	0	0.264865	0.57868	0.421772	0.115017	AAGTAAGACGGGAATGC		MIMAT0012211
				dme-miR-2498-5p	0.0248971	-0.0248971	0	-8.58968	-8.27586	-8.43277	0.000354746	CAAAAATAAGCATAACAGCC		MIMAT0012210
				dme-miR-2499-3p	-0.00150108	0.00150108	0	0.264865	0.57868	0.421772	0.115017	TACGGACGTGAATGTC	chrX	MIMAT0012213	19451109	19451123	-
				dme-miR-2499-5p	-0.00150108	0.00150108	0	0.264865	0.57868	0.421772	0.115017	GCATTGCGCTGACG	chrX	MIMAT0012212	19451073	19451085	-
				dme-miR-2500-3p	0.00607872	-0.00607872	0	0.224632	0.404325	0.314478	0.0731185	CTGAGGTCCACACAC		MIMAT0012215
				dme-miR-2500-5p	-0.00150108	0.00150108	0	0.264865	0.57868	0.421772	0.115017	GGTATTGTATATGTGTGTTC		MIMAT0012214
				dme-miR-2501*_v15.0	-0.00150108	0.00150108	0	0.264865	0.57868	0.421772	0.115017	AAAGAAAGTTTGATTGCAAG		MIMAT0012217
				dme-miR-2501-3p	-0.00150108	0.00150108	0	0.264865	0.57868	0.421772	0.115017	AAGAAAGTTTGATTGCAAGA		MIMAT0012217
				dme-miR-2501-5p	0.495498	-0.495498	0	0.662616	-0.327095	0.16776	0.832985	TAGCCCAGGCACTCC		MIMAT0012216
				dme-miR-2501_v15.0	-0.00150108	0.00150108	0	0.264865	0.57868	0.421772	0.115017	TTAGCCCAGGCACTC		MIMAT0012216
				dme-miR-252-3p	0.15027	-0.15027	-2.38419e-07	0.84797	0.869682	0.858826	0.0294234	AATAAGCACTTGGGCAG		MIMAT0020896
				dme-miR-252-5p	-0.0132351	0.0132351	0	0.44735	0.572692	0.510021	0.0154089	CTCCTGCGGCACT		MIMAT0005516
				dme-miR-2535b-3p	-0.00150108	0.00150108	0	0.264865	0.57868	0.421772	0.115017	AAGTGAATGAAATGCCGT		MIMAT0020510
				dme-miR-263a-3p	0.0316844	-0.0316844	0	1.47382	0.917852	1.19583	0.0506189	TAGATGCCACTAAGAGATC		MIMAT0020799
				dme-miR-263a-5p	-0.00587296	0.00587296	0	1.00278	1.08797	1.04538	0.00168748	CCCGTGAATTCTTCCA		MIMAT0000319
				dme-miR-263a-5p_v19.0	0.0184636	-0.0184636	0	0.479932	0.598196	0.539064	0.0129498	GTGAATTCTTCCAGTGC		MIMAT0000319
				dme-miR-263b-3p	-0.00952435	0.00952435	0	0.816719	0.889848	0.853283	0.00195508	GTTTTGGCACCCGC		MIMAT0020822
				dme-miR-263b-5p	0.0637846	-0.0637846	0	0.967511	1.0924	1.02996	0.00742742	GTGAATTCTCCCAGTGC		MIMAT0000362
				dme-miR-274-3p	-0.00150108	0.00150108	0	0.264865	0.57868	0.421772	0.115017	TAATTTGTGATCGCAAAAAC		MIMAT0020800
				dme-miR-274-5p	0.0328565	-0.0328565	0	-0.552059	-0.578505	-0.565282	0.00390263	TACCCGTTAGTGTCGG		MIMAT0000332
				dme-miR-274-5p_v19.0	0.0423243	-0.0423243	0	-0.41582	-0.413617	-0.414719	0.0102622	ATTACCCGTTAGTGTCG		MIMAT0000332
				dme-miR-275-3p	-0.00150108	0.00150108	0	0.264865	0.57868	0.421772	0.115017	CGCGCGCTACTTC		MIMAT0000333
				dme-miR-275-5p	0.0144331	-0.0144331	0	1.39334	1.49102	1.44218	0.00124466	AGCCCCGGTCACT		MIMAT0020801
				dme-miR-276a-3p	-0.0036602	0.0036602	0	0.350418	0.380083	0.365251	0.00174494	AGAGCACGGTATGAAGT		MIMAT0000337
				dme-miR-276a-5p	0.017096	-0.017096	0	0.849126	0.794258	0.821692	0.00154404	CGTAGGAACTCTATACCT		MIMAT0000336
				dme-miR-276b-3p	0.00831652	-0.00831652	0	0.199769	0.202264	0.201016	0.00174563	AGAGCACGGTATTAAGTTC		MIMAT0000354
				dme-miR-277-3p	0.0206933	-0.0206933	0	0.865271	0.888011	0.876641	0.000724643	TGTCGTACCAGATAGTGC		MIMAT0000338
				dme-miR-277-5p	-0.00150108	0.00150108	0	0.264865	0.57868	0.421772	0.115017	TGCAAATGCACTCCTG		MIMAT0020804
				dme-miR-278-3p	-0.00150108	0.00150108	0	0.264865	0.57868	0.421772	0.115017	AAACGGACGAAAGTCC		MIMAT0000339
				dme-miR-278-5p	-0.00150108	0.00150108	0	0.264865	0.57868	0.421772	0.115017	GGTCGTTGTGAACCA		MIMAT0020805
				dme-miR-279-3p	0.0725813	-0.0725813	0	0.201089	0.152481	0.176785	0.147173	TTAATGAGTGTGGATCTAGT		MIMAT0000341
				dme-miR-279-5p	-0.00150108	0.00150108	0	0.264865	0.57868	0.421772	0.115017	TGTGAAACACTGGACC		MIMAT0020807
				dme-miR-280-5p	-0.00150108	0.00150108	0	0.264865	0.57868	0.421772	0.115017	TATCATTTCATATGCAACGT		MIMAT0000343
				dme-miR-281-1-5p	-0.00150108	0.00150108	0	0.264865	0.57868	0.421772	0.115017	ACTGTCGACGGACAG		MIMAT0000344
				dme-miR-281-2-5p	0.0429506	-0.0429511	-2.38419e-07	0.0048542	-0.123198	-0.0591717	0.523019	ACTGTCGACGGATAGC		MIMAT0000349
				dme-miR-281-3p	0.0247951	-0.0247951	0	-2.17075	-1.9966	-2.08368	0.00188257	ACAAAGAGAGCAATTCCA		MIMAT0000345
				dme-miR-282-3p	0.0317156	-0.0317156	0	0.0389488	0.0716155	0.0552821	0.261356	CCTAACCTCTTATAGGCT		MIMAT0020809
				dme-miR-282-5p	0.00849438	-0.00849438	0	-1.48112	-1.28075	-1.38094	0.00525964	ACAGACAAAGCCTAGTAGA		MIMAT0000346
				dme-miR-283-3p	-0.00150108	0.00150108	0	0.264865	0.57868	0.421772	0.115017	TCGATACCAACTGAAATTC		MIMAT0020810
				dme-miR-283-5p	0.334933	-0.334933	0	0.646112	0.72702	0.686566	0.178814	CCAGAATTACCAGCTGA		MIMAT0000347
				dme-miR-283-5p_v17.0	-0.00150108	0.00150108	0	0.264865	0.57868	0.421772	0.115017	AGAATTACCAGCTGATATTTA	chrX	MIMAT0000347	15402008	15402028	-
				dme-miR-284-3p	0.0309658	-0.0309658	0	0.626907	0.584807	0.605857	0.00379771	TGCTGGAATCAAGTTGC		MIMAT0000348
				dme-miR-284-3p_v19.0	-0.00150108	0.00150108	0	0.264865	0.57868	0.421772	0.115017	CAATTGCTGGAATCAAGT		MIMAT0000348
				dme-miR-284-5p	-0.0171425	0.0171425	0	0.108834	0.301576	0.205205	0.170994	GGCTACACAGTCAACT		MIMAT0020811
				dme-miR-285-3p	0.0342646	-0.0342646	0	-0.44652	-0.433632	-0.440076	0.0062182	GCACTGATTTCGAATGG		MIMAT0000356
				dme-miR-285-5p	0.0352538	-0.0352538	0	-0.678458	-0.623548	-0.651003	0.00467809	TCTATGCACCAATCGATC		MIMAT0020817
				dme-miR-286-3p	-0.00150108	0.00150108	0	0.264865	0.57868	0.421772	0.115017	AGCACGAGTGTTCGG		MIMAT0000359
				dme-miR-286-5p	-0.00150108	0.00150108	0	0.264865	0.57868	0.421772	0.115017	AGAGACCATACCGACAT		MIMAT0020820
				dme-miR-287-3p	-0.00150108	0.00150108	0	0.264865	0.57868	0.421772	0.115017	GTGCAAACGATTTTCAA		MIMAT0000360
				dme-miR-288-3p	-0.00150108	0.00150108	0	0.264865	0.57868	0.421772	0.115017	CATGAAATGAAATCGACAT		MIMAT0000363
				dme-miR-289-5p	0.0598664	-0.0598664	0	1.45256	1.5871	1.51983	0.00349222	AGTCGCAGGCTCCA		MIMAT0000364
				dme-miR-2a-2-5p	0.0257168	-0.0257168	0	0.243061	0.244617	0.243839	0.0109507	TATCACAACCACTTGATGA		MIMAT0020781
				dme-miR-2a-3p	-0.00547028	0.00547028	0	0.11565	0.174341	0.144996	0.0398671	GCTCATCAAAGCTGGC		MIMAT0000106
				dme-miR-2b-1-5p	-0.00150108	0.00150108	0	0.264865	0.57868	0.421772	0.115017	CATGTCACTGCCACT		MIMAT0020782
				dme-miR-2b-2-5p	0.00109243	-0.00109243	0	-0.168629	-0.0495157	-0.109072	0.208564	CATTTCACAACCACTTTG		MIMAT0020783
				dme-miR-2b-3p	-5.81741e-05	5.81741e-05	0	0.333446	0.347593	0.340519	0.0004313	GCTCCTCAAAGCTGG		MIMAT0000107
				dme-miR-2c-3p	0.0547781	-0.0547776	2.38419e-07	0.423779	0.461684	0.442731	0.0167125	GCCCATCAAAGCTGG		MIMAT0000411
				dme-miR-2c-5p	0.364827	-0.364826	2.38419e-07	0.30991	-0.46926	-0.0796752	0.895027	ATCTTTCTTCAGCCCTTT		MIMAT0020845
				dme-miR-3-3p	3.14107	-3.14107	2.38419e-07	-2.8777	-2.56389	-2.7208	0.478163	TGAGACACACTTTGCC		MIMAT0000108
				dme-miR-3-5p	-0.00150108	0.00150108	0	0.264865	0.57868	0.421772	0.115017	CATAACTGCACAAGATGC		MIMAT0020784
				dme-miR-303-3p	-0.00150108	0.00150108	0	0.264865	0.57868	0.421772	0.115017	TTAGGATTTTAGAGGAAACTAG		MIMAT0020824
				dme-miR-303-5p	-0.00150108	0.00150108	0	0.264865	0.57868	0.421772	0.115017	ACCAGTTTCCTGTGAAA	chrX	MIMAT0000388	4260240	4260225	+
				dme-miR-304-3p	-0.00150108	0.00150108	0	0.264865	0.57868	0.421772	0.115017	AGCAATCTCCAATTGCA		MIMAT0020826
				dme-miR-304-5p	0.00520062	-0.00520062	0	0.333257	0.358361	0.345809	0.00154012	CTCACATTTACAAATTGAGA	chrX	MIMAT0000390	15403007	15403025	-
				dme-miR-305-3p	0.0877399	-0.0877399	0	0.883152	0.801206	0.842179	0.0129643	TGAGTGTACTTCAACATGT		MIMAT0020827
				dme-miR-305-5p	0.0265272	-0.0265272	0	0.328542	0.383196	0.355869	0.01126	CAGAGCACCTGATGAA		MIMAT0000391
				dme-miR-306-3p	0.0142136	-0.014214	-2.38419e-07	0.330471	0.289041	0.309756	0.00651382	GCACAGGCACAGAGT		MIMAT0000394
				dme-miR-306-5p	0.0283837	-0.0283837	0	0.402606	0.34477	0.373688	0.0115545	TTGAGAGTCACTAAGTACC		MIMAT0000393
				dme-miR-307a-3p	-0.0192828	0.0192828	0	0.227411	0.186697	0.207054	0.01785	CTCACTCAAGGAGGTT		MIMAT0000398
				dme-miR-307a-5p	0.00120449	-0.00120449	0	0.113616	0.225389	0.169502	0.0937194	ATCACACCCAGGTTGA		MIMAT0020832
				dme-miR-307b-3p	-0.00150108	0.00150108	0	0.264865	0.57868	0.421772	0.115017	GACTCACTCAACCTGG		MIMAT0012195
				dme-miR-307b-5p	0.0228267	-0.0228267	0	-0.739942	-0.535189	-0.637565	0.0260144	CCATCACAACCTCCTT		MIMAT0012194
				dme-miR-308-3p	0.0312686	-0.0312686	0	0.481014	0.53127	0.506142	0.00622272	CTCACAGTATAATCCTGTG		MIMAT0000399
				dme-miR-308-5p	0.0252838	-0.0252838	0	-0.811773	-0.559698	-0.685735	0.0333915	CAAAACACAAAAATATACTGC		MIMAT0020833
				dme-miR-309-3p	-0.00150108	0.00150108	0	0.264865	0.57868	0.421772	0.115017	TAGGACAAACTTTACCCA		MIMAT0000401
				dme-miR-309-5p	-0.00150108	0.00150108	0	0.264865	0.57868	0.421772	0.115017	CAAAACCGAACAAGGT		MIMAT0020835
				dme-miR-310-3p	-0.00150108	0.00150108	0	0.264865	0.57868	0.421772	0.115017	AAAGGCCGGGAAGTG		MIMAT0000402
				dme-miR-310-5p	0.00234318	-0.00234318	0	-0.887092	-0.62907	-0.758081	0.0277701	TACACTGACACACGACC		MIMAT0020836
				dme-miR-311-3p	-0.00150108	0.00150108	0	0.264865	0.57868	0.421772	0.115017	TCAGGCCGGTGAATG		MIMAT0000403
				dme-miR-311-5p	-0.00150108	0.00150108	0	0.264865	0.57868	0.421772	0.115017	AATATTAACCCATATACCGTC		MIMAT0020837
				dme-miR-312-3p	-0.00150108	0.00150108	0	0.264865	0.57868	0.421772	0.115017	TCAGGCCGTCTCAAG		MIMAT0000404
				dme-miR-312-5p	-0.00150108	0.00150108	0	0.264865	0.57868	0.421772	0.115017	AGAATTGCCCTTGTGAC		MIMAT0020838
				dme-miR-313-3p	-0.00150108	0.00150108	0	0.264865	0.57868	0.421772	0.115017	TCGGGCTGTGAAAAGT		MIMAT0000405
				dme-miR-313-5p	0.0270634	-0.0270634	0	1.80129	1.85848	1.82988	0.000462629	AGTACTGCCCCCATCC		MIMAT0020839
				dme-miR-314-3p	0.0167212	-0.0167212	0	-0.687064	-0.783165	-0.735115	0.00475586	CCGAACTTATTGGCTC		MIMAT0000406
				dme-miR-314-5p	-0.00150108	0.00150108	0	0.264865	0.57868	0.421772	0.115017	GGTAAGTTCGAAGCCA		MIMAT0020840
				dme-miR-315-3p	0.162394	-0.162394	0	1.25366	0.792264	1.02296	0.0683542	GGTTTCAATTATTGCTCG		MIMAT0020841
				dme-miR-315-5p	0.0258539	-0.0258539	0	0.640909	0.651681	0.646295	0.00166553	GCTTTCTGAGCAACAAT		MIMAT0000407
				dme-miR-316-3p	-0.00150108	0.00150108	0	5.64482	0.57868	3.11175	0.344217	TACGCCTTTTTCCCTTT		MIMAT0020842
				dme-miR-316-5p	-0.00150108	0.00150108	0	0.264865	0.57868	0.421772	0.115017	CGCCAGTAAGCGGA		MIMAT0000408
				dme-miR-317-3p	0.0133047	-0.0133047	0	0.787275	0.860765	0.82402	0.00224162	ACTGGATACCACCAGC		MIMAT0000409
				dme-miR-317-5p	0.00570965	-0.00570965	0	0.550323	0.675155	0.612739	0.0103018	AGCGAGCACAGGGT		MIMAT0020843
				dme-miR-318-3p	0.0838656	-0.0838656	0	-0.361899	-0.142428	-0.252163	0.209426	TGAGATAAACAAAGCCCA		MIMAT0000410
				dme-miR-318-5p	-0.00150108	0.00150108	0	0.264865	0.57868	0.421772	0.115017	CAAAACTGAACTGTGTGT		MIMAT0020844
				dme-miR-31a-3p	0.116576	-0.116576	0	-6.47206	-6.15825	-6.31516	0.000956721	ACTGACTAGATGCAGCA		MIMAT0020834
				dme-miR-31a-5p	0.0336578	-0.0336578	0	0.208992	0.131692	0.170342	0.0798339	TCAGCTATGCCGACAT		MIMAT0000400
				dme-miR-31b-3p	-0.00150108	0.00150108	0	0.264865	0.57868	0.421772	0.115017	ATTGACTAGATGAGGCATAG		MIMAT0020825
				dme-miR-31b-5p	-0.00150108	0.00150108	0	0.264865	0.57868	0.421772	0.115017	CAGCTATTCCGACATCT	chrX	MIMAT0000389	8887372	8887357	+
				dme-miR-33-3p	0.0722628	-0.0722628	0	1.88797	1.83678	1.86237	0.00169014	AGCTTGCACTGAAGTTG		MIMAT0020808
				dme-miR-33-5p	0.0300355	-0.0300355	0	0.327007	0.401299	0.364153	0.0167766	GACAATGCGACTACAATG		MIMAT0000342
				dme-miR-33-5p_v17.0	0.0534549	-0.0534549	0	0.641647	0.652039	0.646843	0.00682336	CAATGCGACTACAATGC		MIMAT0000342
				dme-miR-34-3p	-0.00225019	0.00225019	0	0.472593	0.703454	0.588023	0.0364544	GGCGGCAGTGAAGA		MIMAT0020812
				dme-miR-34-5p	-0.0105386	0.0105386	0	0.385023	0.461556	0.423289	0.00867828	CACAACCAGCTAACCA		MIMAT0000350
				dme-miR-3641-3p	-0.00150108	0.00150108	0	0.264865	0.57868	0.421772	0.115017	GAGTGGAAGTGACCAG	chrX	MIMAT0018056	2065168	2065182	-
				dme-miR-3641-5p	-0.00150108	0.00150108	0	0.264865	0.57868	0.421772	0.115017	GCTGTAAACAGGACACT	chrX	MIMAT0018055	2065123	2065138	-
				dme-miR-3642-3p	0.0891125	-0.0891125	0	-1.5459	-1.16637	-1.35613	0.0230739	AGAAGAGCAGAGTGAACG		MIMAT0018058
				dme-miR-3642-5p	-0.00150108	0.00150108	0	0.264865	0.57868	0.421772	0.115017	ACGCTCCGTGCGA		MIMAT0018057
				dme-miR-3643-3p	-0.00150108	0.00150108	0	0.264865	0.57868	0.421772	0.115017	AAAGGAGCATAAATAAGTATGA		MIMAT0018060
				dme-miR-3643-5p	-0.00150108	0.00150108	0	7.39231	6.57218	6.98224	0.00343151	GGGCATATTTAGATAAACTC		MIMAT0018059
				dme-miR-3644-3p	-0.00150108	0.00150108	0	0.264865	0.57868	0.421772	0.115017	ATAGTGGTTAAATATAGTTTATG		MIMAT0018062
				dme-miR-3644-5p	-0.00150108	0.00150108	0	0.264865	0.57868	0.421772	0.115017	TACTTAAACCATAATCACTCA		MIMAT0018061
				dme-miR-3645-3p	-0.00150108	0.00150108	0	0.264865	0.57868	0.421772	0.115017	ACTTGAGTGCTGGCTT	chrX	MIMAT0018064	5516404	5516390	+
				dme-miR-3645-5p	0.111234	-0.111234	0	0.150492	0.323438	0.236965	0.234614	CAATAAACAGCCTGCAC	chrX	MIMAT0018063	5516333	5516318	+
				dme-miR-375-3p	0.0625768	-0.0625768	0	-0.298857	-0.326523	-0.31269	0.0395325	TAACTTAAGCCAAACGAAC		MIMAT0005472
				dme-miR-375-5p	-0.00150108	0.00150108	0	7.61541	6.94876	7.28209	0.00208872	AGTTTGCATTCCCTTGG		MIMAT0020853
				dme-miR-4-3p	-0.00150108	0.00150108	0	0.264865	0.57868	0.421772	0.115017	TCAATGGTTGTCTAGCTT		MIMAT0000109
				dme-miR-4-5p	3.24223	-3.24223	4.76837e-07	4.44466	-2.66505	0.889804	0.870333	TCACCTAAGGCTGGAC		MIMAT0020785
				dme-miR-4908-3p	-0.00150108	0.00150108	0	0.264865	0.57868	0.421772	0.115017	CTATAGAACTTTATGAGCACA		MIMAT0020514
				dme-miR-4909-3p	-0.00150108	0.00150108	0	0.264865	0.57868	0.421772	0.115017	CTAAAATGAAGACCGGA		MIMAT0020515
				dme-miR-4910-5p	-0.00150108	0.00150108	0	0.264865	0.57868	0.421772	0.115017	CTCATGGAATTCCATACA		MIMAT0020503
				dme-miR-4911-3p	-0.00353479	0.00353479	0	1.5698	1.48062	1.52521	0.000858838	CTACGCGGGGGG		MIMAT0020504
				dme-miR-4912-5p	0.122481	-0.122481	0	-0.133792	0.0722623	-0.0307648	0.865319	TTAATAAACATACGACTACTCA		MIMAT0020505
				dme-miR-4913-3p	-0.00150108	0.00150108	0	0.264865	0.57868	0.421772	0.115017	CTAAGCAATTCGAATTGG		MIMAT0020506
				dme-miR-4914-5p	-0.00150108	0.00150108	0	0.264865	0.57868	0.421772	0.115017	ATTGGAACTCGCTCTCA		MIMAT0020507
				dme-miR-4915-5p	-0.00150108	0.00150108	0	0.264865	0.57868	0.421772	0.115017	TGCTTAATTTACTACTTTTTCTC		MIMAT0020508
				dme-miR-4916-3p	-0.00150108	0.00150108	0	0.264865	0.57868	0.421772	0.115017	TTTTAGGAGTAATCAGAAATTT		MIMAT0020509
				dme-miR-4917-3p	-0.00150108	0.00150108	0	0.264865	0.57868	0.421772	0.115017	TGTTGAGCAGACGATAG		MIMAT0020511
				dme-miR-4918-5p	-0.00150108	0.00150108	0	0.264865	0.57868	0.421772	0.115017	AATAAATGTGGCCATCGT		MIMAT0020512
				dme-miR-4919-3p	-0.00150108	0.00150108	0	0.264865	0.57868	0.421772	0.115017	CTGCAAGTCGTTCAGG		MIMAT0032117
				dme-miR-4919-5p	-0.00150108	0.00150108	0	0.264865	0.57868	0.421772	0.115017	GCTAATCCCCTAGAGAC		MIMAT0020513
				dme-miR-4939-3p	-0.00150108	0.00150108	0	0.264865	0.57868	0.421772	0.115017	CGAATCTTCACCTGCA		MIMAT0020145
				dme-miR-4940-3p	-0.00150108	0.00150108	0	0.264865	0.57868	0.421772	0.115017	GGCGGCCGAAAC		MIMAT0020147
				dme-miR-4940-5p	-0.00150108	0.00150108	0	0.264865	0.57868	0.421772	0.115017	AACCAATGATCTATATCCGC		MIMAT0020146
				dme-miR-4941-3p	-0.00150108	0.00150108	0	0.264865	0.57868	0.421772	0.115017	ACTCCCAGAGCGGC		MIMAT0020149
				dme-miR-4941-5p	-0.00150108	0.00150108	0	0.264865	0.57868	0.421772	0.115017	AAGGCGGTGAGCAG		MIMAT0020148
				dme-miR-4942-3p	-0.00150108	0.00150108	0	0.264865	0.57868	0.421772	0.115017	ATGCCAACAGCGATGT		MIMAT0020150
				dme-miR-4943-3p	-0.00150108	0.00150108	0	0.264865	0.57868	0.421772	0.115017	TCTTTCATTTAGCACTGTG		MIMAT0020152
				dme-miR-4943-5p	0.0574255	-0.0574255	0	-0.574803	-0.301589	-0.438196	0.0978622	TGAAAACACAGAGAAAATAAA		MIMAT0020151
				dme-miR-4944-3p	0.0158334	-0.0158334	0	-1.88434	-7.79954	-4.84194	0.243259	TTCTTCCTGCAGCTGT		MIMAT0020154
				dme-miR-4944-5p	-0.00150108	0.00150108	0	0.264865	0.57868	0.421772	0.115017	TGCTCAGCGGCAGA		MIMAT0020153
				dme-miR-4945-5p	0.0440667	-0.0440667	0	-0.911386	-0.627804	-0.769595	0.0352663	AACAACAAAAAGAAGAGAAA		MIMAT0020155
				dme-miR-4946-5p	-0.00150108	0.00150108	0	0.264865	0.57868	0.421772	0.115017	TGCAATGAACAACTGAAA		MIMAT0020156
				dme-miR-4947-5p	-0.00150108	0.00150108	0	0.264865	0.57868	0.421772	0.115017	CGAAGGATAAATATGGGC		MIMAT0020157
				dme-miR-4948-3p	-0.00150108	0.00150108	0	0.264865	0.57868	0.421772	0.115017	GAGGGCAAGCGCA		MIMAT0020159
				dme-miR-4948-5p	-0.000500679	0.000500679	0	-6.5299	-6.21609	-6.37299	0.000605634	ATCACGCACGCCAC		MIMAT0020158
				dme-miR-4949-3p	0.0150292	-0.0150292	0	-0.935762	-0.610901	-0.773331	0.0417291	CGAGGCACACACG		MIMAT0020161
				dme-miR-4949-5p	0.118724	-0.118724	0	-0.750376	-0.492107	-0.621242	0.071307	TGTGTGTGTGCGAGT		MIMAT0020160
				dme-miR-4950-3p	-0.00150108	0.00150108	0	0.264865	0.57868	0.421772	0.115017	AGCCTTACCATGCATCT		MIMAT0020163
				dme-miR-4950-5p	-0.00150108	0.00150108	0	0.264865	0.57868	0.421772	0.115017	TCATGATGAATGGTTGGC		MIMAT0020162
				dme-miR-4951-3p	0.00569892	-0.00569892	0	0.313722	0.448639	0.381181	0.0301249	TGGTGGGTGAGGTTT		MIMAT0020165
				dme-miR-4951-5p	0.0671506	-0.0671506	0	-6.82947	-6.51565	-6.67256	0.000653608	AGCATCAGAAACCTCAC		MIMAT0020164
				dme-miR-4952-3p	-0.00150108	0.00150108	0	8.91995	8.89804	8.909	1.53908e-06	CTACCCGATTCGAATG		MIMAT0020167
				dme-miR-4952-5p	-0.00150108	0.00150108	0	0.264865	0.57868	0.421772	0.115017	TCGCCGCGACATC		MIMAT0020166
				dme-miR-4953-3p	-0.00150108	0.00150108	0	0.264865	0.57868	0.421772	0.115017	TGTCCATGACCTTCAATA		MIMAT0020168
				dme-miR-4954-3p	-0.00150108	0.00150108	0	0.264865	0.57868	0.421772	0.115017	GAGCACTCGAACCG		MIMAT0020170
				dme-miR-4954-5p	-0.00150108	0.00150108	0	0.264865	0.57868	0.421772	0.115017	CAATCTATCATGGCTCG		MIMAT0020169
				dme-miR-4955-3p	-0.00150108	0.00150108	0	0.264865	0.57868	0.421772	0.115017	TGCACGGAGAAAAAAAG		MIMAT0020172
				dme-miR-4955-5p	0.0901256	-0.0901256	0	-0.29914	0.0517335	-0.123703	0.594587	TCTGGGGATTTTTTTCTC		MIMAT0020171
				dme-miR-4956-3p	0.0448306	-0.0448306	0	0.807642	0.946418	0.87703	0.00875605	CCGCTGCCCAGC		MIMAT0020174
				dme-miR-4956-5p	0.454703	-0.454703	0	-6.89613	-6.58231	-6.73922	0.00505585	AGCGAGTTGTTGCTGG		MIMAT0020173
				dme-miR-4957-3p	0.0771411	-0.0771411	0	-0.393093	-0.336793	-0.364943	0.0470835	CCGCTCGCTGCT		MIMAT0020176
				dme-miR-4957-5p	-0.00150108	0.00150108	0	0.264865	0.57868	0.421772	0.115017	AGCGCTGCCAGCA		MIMAT0020175
				dme-miR-4958-3p	0.163852	-0.163852	0	-0.256491	-0.147963	-0.202227	0.36203	ACGGGACCTGGAGC		MIMAT0020178
				dme-miR-4958-5p	0.0712776	-0.0712771	2.38419e-07	1.95797	1.9919	1.97494	0.0013735	ACCAGAGCCCGTTC		MIMAT0020177
				dme-miR-4959-5p	0.321615	-0.321615	0	1.88918	1.87875	1.88397	0.0279344	ACCTGCTGCAAATCATG		MIMAT0020179
				dme-miR-4960-3p	-0.00150108	0.00150108	0	0.264865	0.57868	0.421772	0.115017	ACCGTAAGCCCAAGG		MIMAT0020180
				dme-miR-4961-3p	-0.00150108	0.00150108	0	0.264865	0.57868	0.421772	0.115017	GCTCTCTGATATGGATATAC		MIMAT0020182
				dme-miR-4961-5p	0.0419416	-0.0419416	0	-1.34839	-1.10544	-1.22691	0.010794	GATACATACATACACATAGAGA		MIMAT0020181
				dme-miR-4962-3p	-0.0228186	0.0228186	0	0.201169	0.245515	0.223342	0.0196969	TCTCCCTCACTCTCTAC		MIMAT0020184
				dme-miR-4962-5p	-0.00150108	0.00150108	0	0.264865	0.57868	0.421772	0.115017	TCAATGTAAACAGAGAGAGG		MIMAT0020183
				dme-miR-4963-3p	-0.00150108	0.00150108	0	6.23475	0.57868	3.40672	0.351558	CTGGTTCCAGCCCG		MIMAT0020186
				dme-miR-4963-5p	-0.00150108	0.00150108	0	0.264865	0.57868	0.421772	0.115017	GATTCTCTGCGTTATGAA		MIMAT0020185
				dme-miR-4964-3p	0.0732179	-0.0732183	-2.38419e-07	-6.59192	-6.27811	-6.43501	0.000723226	TGCAGACAAATAAATACGTA		MIMAT0020187
				dme-miR-4965-3p	0.0602775	-0.0602775	0	-1.34088	-1.26966	-1.30527	0.00286456	GGTGAGTGAGTGTGTG		MIMAT0020189
				dme-miR-4965-5p	-0.00150108	0.00150108	0	0.264865	0.57868	0.421772	0.115017	ATCACATCAGGCGCTC		MIMAT0020188
				dme-miR-4966-3p	-0.00150108	0.00150108	0	0.264865	0.57868	0.421772	0.115017	TGAGTGCTAAATATGTTGAA		MIMAT0020191
				dme-miR-4966-5p	-0.00150108	0.00150108	0	0.264865	0.57868	0.421772	0.115017	AACATGTGCAATATATTTAGTA		MIMAT0020190
				dme-miR-4967-3p	-0.00150108	0.00150108	0	0.264865	0.57868	0.421772	0.115017	ACATTGCAAATGCCCTT		MIMAT0020193
				dme-miR-4967-5p	-0.00150108	0.00150108	0	0.264865	0.57868	0.421772	0.115017	GTTAACAGAGAGAAAATGC		MIMAT0020192
				dme-miR-4968-3p	0.0243096	-0.0243096	0	-1.9916	-2.00212	-1.99686	0.000155104	TCTGCTGCTGCTGC		MIMAT0032118
				dme-miR-4968-5p	0.0112035	-0.0112035	0	-0.62293	-0.364624	-0.493777	0.0625334	AAGCAACAAACCGTGG		MIMAT0020194
				dme-miR-4969-3p	-0.00150108	0.00150108	0	0.264865	0.57868	0.421772	0.115017	GGTGGTATTGATTGACAG		MIMAT0020196
				dme-miR-4969-5p	-0.0197511	0.0197511	0	0.214011	0.29454	0.254275	0.0297282	TCCCACTCATCATTCAAT		MIMAT0020195
				dme-miR-4970-5p	-0.00150108	0.00150108	0	0.264865	0.57868	0.421772	0.115017	CGCCAGCAACTGC		MIMAT0020197
				dme-miR-4971-5p	-0.0463929	0.0463929	0	0.57076	0.607917	0.589339	0.00711403	TCCGCCACTGACAAG		MIMAT0020198
				dme-miR-4972-3p	-0.00150108	0.00150108	0	0.264865	0.57868	0.421772	0.115017	CAATCCCGATCGCA		MIMAT0020200
				dme-miR-4972-5p	-0.00150108	0.00150108	0	0.264865	0.57868	0.421772	0.115017	ATATATATCTGTAAAGCCGAGG		MIMAT0020199
				dme-miR-4973-3p	-0.00150108	0.00150108	0	0.264865	0.57868	0.421772	0.115017	TTGCCGTGGTGTGA		MIMAT0020202
				dme-miR-4973-5p	-0.00511956	0.00511956	0	-0.729997	-0.527317	-0.628657	0.0250763	CTACAACACGCAACG		MIMAT0020201
				dme-miR-4974-5p	-0.00150108	0.00150108	0	0.264865	0.57868	0.421772	0.115017	ACCTAAAATCAATATACTCTCT		MIMAT0020203
				dme-miR-4975-5p	0.185497	-0.185497	0	0.0799231	0.358941	0.219432	0.444243	TGAACAGAAAACCCAAGT		MIMAT0020205
				dme-miR-4976-3p	-0.00150108	0.00150108	0	0.264865	0.57868	0.421772	0.115017	CGCTGGCTGACATC		MIMAT0020207
				dme-miR-4976-5p	-0.00150108	0.00150108	0	0.264865	0.57868	0.421772	0.115017	ACTCCATGGACGACAG		MIMAT0020206
				dme-miR-4977-3p	-0.00150108	0.00150108	0	0.264865	0.57868	0.421772	0.115017	CTCTCTTTTGGAACGG		MIMAT0020209
				dme-miR-4977-5p	-0.00150108	0.00150108	0	0.264865	0.57868	0.421772	0.115017	TATTGCACGTCGCAAA		MIMAT0020208
				dme-miR-4978-5p	0.0981803	-0.0981803	0	-7.51657	-7.20275	-7.35966	0.000631905	AGAAAGAGAGCTTTTCCA		MIMAT0020210
				dme-miR-4979-3p	-0.00150108	0.00150108	0	0.264865	0.57868	0.421772	0.115017	ATATATATACAGGCACATGTAT		MIMAT0020212
				dme-miR-4979-5p	0.0824943	-0.0824943	0	-1.94073	-1.70873	-1.82473	0.00603035	AATACATAGAACAAGTATATAT		MIMAT0020211
				dme-miR-4980-3p	-0.00150108	0.00150108	0	0.264865	0.57868	0.421772	0.115017	CGAAACGCAGAACG		MIMAT0020213
				dme-miR-4981-3p	-0.00150108	0.00150108	0	0.264865	0.57868	0.421772	0.115017	AGACGCTGCTCGAC		MIMAT0020214
				dme-miR-4982-3p	-0.00150108	0.00150108	0	0.264865	0.57868	0.421772	0.115017	AAATGCAATTGCAATTCCA		MIMAT0020216
				dme-miR-4982-5p	0.0133083	-0.0133083	0	-1.75762	-1.53444	-1.64603	0.00462907	AACAAGGACATGCAATTG		MIMAT0020215
				dme-miR-4983-3p	-0.00150108	0.00150108	0	0.264865	0.57868	0.421772	0.115017	CACACTTGCTCAAAAGA		MIMAT0020218
				dme-miR-4983-5p	-0.00150108	0.00150108	0	0.264865	0.57868	0.421772	0.115017	CAGAAATGCAAACGAGC		MIMAT0020217
				dme-miR-4984-3p	-0.00150108	0.00150108	0	0.264865	0.57868	0.421772	0.115017	CCAGCGAATACGTCA		MIMAT0020220
				dme-miR-4984-5p	-0.00150108	0.00150108	0	0.264865	0.57868	0.421772	0.115017	TGATTGGATCCGAGGC		MIMAT0020219
				dme-miR-4985-3p	-0.00150108	0.00150108	0	0.264865	0.57868	0.421772	0.115017	AACGATTTACATGGCTCG		MIMAT0020222
				dme-miR-4985-5p	-0.00150108	0.00150108	0	0.264865	0.57868	0.421772	0.115017	ATGTCACGATCAATGTAATT		MIMAT0020221
				dme-miR-4986-3p	-0.00150108	0.00150108	0	0.264865	0.57868	0.421772	0.115017	GGAAGTTCCGCCATC		MIMAT0020224
				dme-miR-4986-5p	-0.00150108	0.00150108	0	0.264865	0.57868	0.421772	0.115017	GCCATGCAGAATGGG		MIMAT0020223
				dme-miR-4987-3p	-0.00150108	0.00150108	0	0.264865	0.57868	0.421772	0.115017	GCTTGCAATGGCGA		MIMAT0020226
				dme-miR-4987-5p	-0.00150108	0.00150108	0	0.264865	0.57868	0.421772	0.115017	AATCGTGCCGCACG		MIMAT0020225
				dme-miR-5-3p	-0.00150108	0.00150108	0	0.264865	0.57868	0.421772	0.115017	TATAAAGGAAAATCACTGTGA		MIMAT0020786
				dme-miR-5-5p	0.0263586	-0.0263586	0	-0.740084	-0.477308	-0.608696	0.0452059	CATATCACAACGATCGTT		MIMAT0000110
				dme-miR-5613*_v18.0	-0.00150108	0.00150108	0	0.264865	0.57868	0.421772	0.115017	CAGTCAACAATTCTGAGA		MIMAT0022524
				dme-miR-5613_v18.0	-0.00150108	0.00150108	0	0.264865	0.57868	0.421772	0.115017	GCATCCAGATGTAACATAG		MIMAT0022525
				dme-miR-5614*_v18.0	-0.00150108	0.00150108	0	0.264865	0.57868	0.421772	0.115017	TCTTACCCGCGAAATAG		MIMAT0022526
				dme-miR-5614_v18.0	-0.00150108	0.00150108	0	0.264865	0.57868	0.421772	0.115017	AGCTCCTTGTCGATGG		MIMAT0022527
				dme-miR-6-1-5p	-0.00690627	0.00690627	0	-0.969959	-0.735987	-0.852973	0.0183577	TACAGCACAGCAACTATTC		MIMAT0020787
				dme-miR-6-2-5p	-0.00150108	0.00150108	0	0.264865	0.57868	0.421772	0.115017	TATATCAGCAGCAGAAGTT		MIMAT0020788
				dme-miR-6-3-5p	-0.00150108	0.00150108	0	0.264865	0.57868	0.421772	0.115017	TACATCATCAGCAACCG		MIMAT0020789
				dme-miR-6-3p	-0.00150108	0.00150108	0	0.264865	0.57868	0.421772	0.115017	AAAAAGAACAGCCACTGT		MIMAT0000111
				dme-miR-7-3p	0.0076189	-0.0076189	0	-1.23084	-1.03311	-1.13197	0.00758599	TAAGAAGACAAGGGATTTATT		MIMAT0020790
				dme-miR-7-5p	0.0039649	-0.0039649	0	0.290867	0.24752	0.269194	0.00663276	ACAACAAAATCACTAGTCTTCC		MIMAT0000112
				dme-miR-79-3p	0.0416427	-0.0416427	0	0.299303	0.246574	0.272938	0.0310957	ATGCTTTGGTAATCTAGCT		MIMAT0000352
				dme-miR-79-5p	-0.00150108	0.00150108	0	0.264865	0.57868	0.421772	0.115017	TCATACAGCTAAAGCGC		MIMAT0020814
				dme-miR-8-3p	0.0102487	-0.0102487	0	0.790946	0.782999	0.786973	0.000195032	GACATCTTTACCTGACAG		MIMAT0000113
				dme-miR-8-5p	0.0367336	-0.0367336	0	0.82433	0.879156	0.851743	0.00288331	TCTAATGCTGCCCGG		MIMAT0020791
				dme-miR-87-3p	-0.00150108	0.00150108	0	7.01282	6.77337	6.89309	0.000301579	CACACCTGAAATTTTGC		MIMAT0000361
				dme-miR-87-5p	-0.00150108	0.00150108	0	0.264865	0.57868	0.421772	0.115017	GTTCAGCAAGATACAGG		MIMAT0020821
				dme-miR-927-3p	-0.00150108	0.00150108	0	0.264865	0.57868	0.421772	0.115017	GTTTCAGAATCCAAACG		MIMAT0020882
				dme-miR-927-5p	-0.0200682	0.0200682	0	0.485072	0.551753	0.518412	0.00558746	GGTAAAGCGTAGGAATTC	chrX	MIMAT0005501	15860016	15860000	+
				dme-miR-929-3p	0.000959635	-0.000959635	0	0.493319	0.500157	0.496738	5.10938e-05	CAATCTGACTCCGTTAG		MIMAT0005511
				dme-miR-929-5p	0.023654	-0.023654	0	0.194837	0.213233	0.204035	0.0151223	GACTCCCTACTAGAGTCA		MIMAT0020892
				dme-miR-92a-3p	-0.00108004	0.00108004	0	-1.71146	-1.53126	-1.62136	0.00307426	ATAGGCCGGGACAAG		MIMAT0000334
				dme-miR-92a-5p	-0.00150108	0.00150108	0	6.49688	0.57868	3.53778	0.354399	AACGTTGACACCTTCC		MIMAT0020802
				dme-miR-92b-3p	-0.00150108	0.00150108	0	0.264865	0.57868	0.421772	0.115017	GCAGGCCGGGAC		MIMAT0000358
				dme-miR-92b-5p	-0.00150108	0.00150108	0	0.264865	0.57868	0.421772	0.115017	CAAATAAGCACTGGGC		MIMAT0020819
				dme-miR-932-3p	-0.00150108	0.00150108	0	6.46839	6.55553	6.51196	4.48195e-05	TGCCAAATCCGCAGC		MIMAT0020860
				dme-miR-932-5p	0.0312657	-0.0312657	0	0.331284	0.365749	0.348516	0.0103306	CTGCAATGCACTACGG		MIMAT0005479
				dme-miR-9369-3p	-0.00150108	0.00150108	0	0.264865	0.57868	0.421772	0.115017	AGCGAAAGGAGAATATGT		MIMAT0035202
				dme-miR-9369-5p	-0.00150108	0.00150108	0	0.264865	0.57868	0.421772	0.115017	TGAATACATAATACCCTCTCG		MIMAT0035201
				dme-miR-9370-3p	0.458896	-0.458897	-2.38419e-07	0.814504	0.844826	0.829665	0.212508	GGTATGGGTCGTGGA		MIMAT0035204
				dme-miR-9370-5p	-0.00150108	0.00150108	0	0.264865	0.57868	0.421772	0.115017	CACCCGGTACCGG		MIMAT0035203
				dme-miR-9371-3p	-0.00150108	0.00150108	0	0.264865	0.57868	0.421772	0.115017	AGAAACCACTTCGTGAT		MIMAT0035206
				dme-miR-9371-5p	-0.00150108	0.00150108	0	0.264865	0.57868	0.421772	0.115017	TGAATTCCAAGCAAAGTG		MIMAT0035205
				dme-miR-9372-3p	-0.00150108	0.00150108	0	0.264865	0.57868	0.421772	0.115017	GTTAAAAACCAAAATCACAG		MIMAT0035208
				dme-miR-9372-5p	-0.00150108	0.00150108	0	0.264865	0.57868	0.421772	0.115017	ACGTGCTGGCGAAA		MIMAT0035207
				dme-miR-9373-3p	-0.00150108	0.00150108	0	0.264865	0.57868	0.421772	0.115017	ACGAGCTGGCCAAG		MIMAT0035210
				dme-miR-9373-5p	-0.00150108	0.00150108	0	0.264865	0.57868	0.421772	0.115017	GCCGAACGCTCCT		MIMAT0035209
				dme-miR-9374-3p	-0.00150108	0.00150108	0	0.264865	0.57868	0.421772	0.115017	CTTGTGCAATATGTACCC		MIMAT0035212
				dme-miR-9374-5p	-0.00150108	0.00150108	0	0.264865	0.57868	0.421772	0.115017	CCAATCGAGGAAATTATTG		MIMAT0035211
				dme-miR-9375-3p	-0.00150108	0.00150108	0	0.264865	0.57868	0.421772	0.115017	TCTGAATTATATCGAGTTTCG		MIMAT0035214
				dme-miR-9375-5p	-0.00150108	0.00150108	0	0.264865	0.57868	0.421772	0.115017	AACAGAAATTCCATATACTCG		MIMAT0035213
				dme-miR-9376-3p	0.0281587	-0.0281587	0	-1.20107	-1.0832	-1.14213	0.00325444	GGCCACCACCGC		MIMAT0035216
				dme-miR-9376-5p	-0.00150108	0.00150108	0	0.264865	0.57868	0.421772	0.115017	AGCGCTTTGGCCAT		MIMAT0035215
				dme-miR-9377-3p	-0.00724316	0.00724316	0	-0.187259	-0.159869	-0.173564	0.00787331	CCTCTCCTTCTCCCC		MIMAT0035218
				dme-miR-9377-5p	0.136691	-0.13669	2.38419e-07	-7.37466	-7.06084	-7.21775	0.000830205	GGCCAGATAGAGAGAAA		MIMAT0035217
				dme-miR-9378-3p	-0.00150108	0.00150108	0	0.264865	0.57868	0.421772	0.115017	CCAATGGAGGAAACTC		MIMAT0035220
				dme-miR-9378-5p	-0.00150108	0.00150108	0	0.264865	0.57868	0.421772	0.115017	CCGAACTCGAGGTC		MIMAT0035219
				dme-miR-9379-3p	-0.00150108	0.00150108	0	0.264865	0.57868	0.421772	0.115017	CCGACTGTCAAGTGG		MIMAT0035222
				dme-miR-9379-5p	-0.00150108	0.00150108	0	0.264865	0.57868	0.421772	0.115017	TGGATTACCACCTGACA		MIMAT0035221
				dme-miR-9380-3p	0.0329683	-0.0329683	0	-1.88131	-1.85667	-1.86899	0.000354416	CTGCTGCTGGATCTG		MIMAT0035224
				dme-miR-9380-5p	-0.00150108	0.00150108	0	0.264865	0.57868	0.421772	0.115017	CGCCAACAGATGCA		MIMAT0035223
				dme-miR-9381-3p	3.21534	-3.21534	4.76837e-07	-2.95197	-2.63816	-2.79507	0.476789	CCAGGGATGGACCG		MIMAT0035226
				dme-miR-9381-5p	3.32929	-3.32929	-2.38419e-07	4.93859	4.85032	4.89446	0.279353	GCACTCGACCCTTC		MIMAT0035225
				dme-miR-9382-3p	-0.00150108	0.00150108	0	0.264865	0.57868	0.421772	0.115017	CGATCACAGTGGCG		MIMAT0035228
				dme-miR-9382-5p	-0.0289874	0.0289874	0	0.220199	0.193916	0.207057	0.0228214	ATCCCTCAGCCACAC		MIMAT0035227
				dme-miR-9383-3p	-0.00150108	0.00150108	0	6.24446	0.57868	3.41157	0.351667	CGGGGTTCAGATTGA		MIMAT0035230
				dme-miR-9383-5p	-0.00150108	0.00150108	0	7.86559	7.31323	7.58941	0.0013217	AGCTCGCACTTGATCT		MIMAT0035229
				dme-miR-9384-3p	-0.0304701	0.0304701	0	-0.759882	-0.383685	-0.571784	0.0954281	AAAGTACATAACCGAACAC		MIMAT0035232
				dme-miR-9384-5p	-0.00150108	0.00150108	0	0.264865	0.57868	0.421772	0.115017	ACGTGTGAGTTGAATTATG		MIMAT0035231
				dme-miR-9385-3p	-0.00150108	0.00150108	0	0.264865	0.57868	0.421772	0.115017	ACCACAGGTATAGCAATG		MIMAT0035234
				dme-miR-9385-5p	-0.00150108	0.00150108	0	0.264865	0.57868	0.421772	0.115017	ATTCATCATTTGCATACACT		MIMAT0035233
				dme-miR-9388-3p	-0.00150108	0.00150108	0	0.264865	0.57868	0.421772	0.115017	ACATATGTATGTATGTACTACA		MIMAT0035239
				dme-miR-9388-5p	-0.00150108	0.00150108	0	0.264865	0.57868	0.421772	0.115017	CATGTATGTACATACATACATAC		MIMAT0035238
				dme-miR-954-3p	-0.00150108	0.00150108	0	0.264865	0.57868	0.421772	0.115017	GTAAGGGATGTTGCATG		MIMAT0020846
				dme-miR-954-5p	0.0272598	-0.0272598	0	1.22943	1.40253	1.31598	0.0047212	ACACACAACGCAACAC	chr4	MIMAT0005465	646774	646788	-
				dme-miR-955-3p	-0.00150108	0.00150108	0	0.264865	0.57868	0.421772	0.115017	TCTACCGTTCAGAAATTGA		MIMAT0020847
				dme-miR-955-5p	-0.00150108	0.00150108	0	0.264865	0.57868	0.421772	0.115017	GACACTCAAACCTCTGC		MIMAT0005466
				dme-miR-956-3p	0.0429661	-0.0429661	0	-2.2114	-2.41248	-2.31194	0.00222904	AATGGATTAGAGTGGTCTC		MIMAT0005469
				dme-miR-956-5p	-0.00150108	0.00150108	0	0.264865	0.57868	0.421772	0.115017	AGCTAACGAGACCATTC		MIMAT0020850
				dme-miR-957-3p	-0.00654078	0.00654078	0	0.364459	0.42536	0.394909	0.00616259	GCCTCAGTTTTGGACG		MIMAT0005470
				dme-miR-957-5p	0.00472713	-0.00472713	0	-0.717987	-0.464166	-0.591077	0.0431954	ACCAAAACACGTCGAA		MIMAT0020851
				dme-miR-958-3p	0.0639505	-0.0639505	0	-3.06325	-2.91493	-2.98909	0.00107153	AAAGTAGAATAGAAGAATCTCA		MIMAT0005471
				dme-miR-958-5p	-0.00150108	0.00150108	0	0.264865	0.57868	0.421772	0.115017	TGTGATAAGCCTGCTATTC		MIMAT0020852
				dme-miR-959-3p	-0.00150108	0.00150108	0	0.264865	0.57868	0.421772	0.115017	TTCATAATACCCCCGATG		MIMAT0005473
				dme-miR-959-5p	-0.00150108	0.00150108	0	0.264865	0.57868	0.421772	0.115017	CTTTATCAACCCGAGTAC		MIMAT0020854
				dme-miR-960-3p	-0.00150108	0.00150108	0	0.264865	0.57868	0.421772	0.115017	TAAAAGTGTCCCAGACC		MIMAT0020855
				dme-miR-960-5p	-0.00150108	0.00150108	0	0.264865	0.57868	0.421772	0.115017	GCTATGCAATCTGGAATAC		MIMAT0005474
				dme-miR-961-3p	-0.00150108	0.00150108	0	0.264865	0.57868	0.421772	0.115017	CTTTTGATTGCCAGAAAA		MIMAT0020856
				dme-miR-961-5p	-0.00150108	0.00150108	0	0.264865	0.57868	0.421772	0.115017	ATCTCAGTTACTGGTGATC		MIMAT0005475
				dme-miR-962-3p	-0.00150108	0.00150108	0	0.264865	0.57868	0.421772	0.115017	TGAAAGGTAATGAAACTGAA		MIMAT0020857
				dme-miR-962-5p	-0.00150108	0.00150108	0	0.264865	0.57868	0.421772	0.115017	GACAGCATCAATTTCTCT		MIMAT0005476
				dme-miR-963-3p	-0.00150108	0.00150108	0	0.264865	0.57868	0.421772	0.115017	AACAAAGGTATATACAGATGTT		MIMAT0020858
				dme-miR-963-5p	0.0437915	-0.0437915	0	-0.577041	-0.289378	-0.43321	0.102301	GAAACAACCTGATATTTACC		MIMAT0005477
				dme-miR-964-3p	-0.00150108	0.00150108	0	0.264865	0.57868	0.421772	0.115017	CTTAGAACAGAGGCTTTT		MIMAT0020859
				dme-miR-964-5p	0.0825648	-0.0825653	-2.38419e-07	1.27436	1.22551	1.24994	0.00471156	AAGTTAAGCTCCCCTATTC		MIMAT0005478
				dme-miR-965-3p	3.20892	-3.20892	0	3.65878	3.59738	3.62808	0.375575	AAGGGGAAAAGCTATACG		MIMAT0005480
				dme-miR-965-5p	0.118495	-0.118494	2.38419e-07	-7.89853	-7.58471	-7.74162	0.000644448	CATATAACGTACAGTTTTACC		MIMAT0020861
				dme-miR-966-3p	2.89719	-2.89719	0	5.28559	5.38138	5.33348	0.207026	GCTGGGGGTTATCAAC		MIMAT0020862
				dme-miR-966-5p	-0.000789404	0.000789404	0	-0.705495	-0.40039	-0.552943	0.0684007	CCACACAGCCCACA		MIMAT0005481
				dme-miR-967-3p	-0.0307002	0.0307007	2.38419e-07	-6.36196	-6.04814	-6.20505	0.000663254	AGAGAGACACCTAGGTG		MIMAT0020863
				dme-miR-967-5p	-0.00150108	0.00150108	0	0.264865	0.57868	0.421772	0.115017	CGCTTCTCCAGAGGT		MIMAT0005482
				dme-miR-968-3p	-0.00150108	0.00150108	0	0.264865	0.57868	0.421772	0.115017	TTAAAGTAGTACATCAAAAGGT		MIMAT0020865
				dme-miR-968-5p	-0.00150108	0.00150108	0	0.264865	0.57868	0.421772	0.115017	CAACCCTTTAATGGATACT		MIMAT0005484
				dme-miR-969-3p	-0.00150108	0.00150108	0	0.264865	0.57868	0.421772	0.115017	ACGAGCTCAACGTGT		MIMAT0020866
				dme-miR-969-5p	-0.00150108	0.00150108	0	0.264865	0.57868	0.421772	0.115017	AAAACTTGCTTAGTGGAAC	chrX	MIMAT0005485	18018411	18018428	-
				dme-miR-970-3p	-0.00103951	0.00103951	0	-1.38315	-1.14755	-1.26535	0.0085569	ATAGCCGCGTGTGTC	chrX	MIMAT0005486	12530436	12530449	-
				dme-miR-970-5p	0.0648849	-0.0648849	0	-0.281135	-0.00594878	-0.143542	0.444986	TACCAAATAAAACACCCG		MIMAT0020867
				dme-miR-971-3p	-0.0240445	0.024045	2.38419e-07	0.0594893	0.0817571	0.0706232	0.116649	TCACTGTAAGAAGTAACACC	chrX	MIMAT0005487	12956167	12956185	-
				dme-miR-971-5p	-0.00150108	0.00150108	0	0.264865	0.57868	0.421772	0.115017	GCTTTGATGATTACAATTTAC		MIMAT0020868
				dme-miR-972-3p	-0.00150108	0.00150108	0	0.264865	0.57868	0.421772	0.115017	GCCTAAATATTCGTATTGTAC	chrX	MIMAT0005488	19445241	19445260	-
				dme-miR-973-3p	-0.00150108	0.00150108	0	0.264865	0.57868	0.421772	0.115017	CTTGTGTCGGAGAATG		MIMAT0020870
				dme-miR-973-5p	-0.00150108	0.00150108	0	0.264865	0.57868	0.421772	0.115017	AAAATCGAAGTTCAACCA	chrX	MIMAT0005489	19445587	19445603	-
				dme-miR-974-3p	-0.00150108	0.00150108	0	0.264865	0.57868	0.421772	0.115017	CTTAGCTTCCAATGAAGT		MIMAT0020871
				dme-miR-974-5p	-0.00150108	0.00150108	0	0.264865	0.57868	0.421772	0.115017	AATACTACTTCTTTGCTCGC	chrX	MIMAT0005490	19445738	19445756	-
				dme-miR-975-3p	-0.00150108	0.00150108	0	0.264865	0.57868	0.421772	0.115017	TGCAAACGACTCCCA		MIMAT0020872
				dme-miR-975-5p	-0.00150108	0.00150108	0	0.264865	0.57868	0.421772	0.115017	ATACAGGATGTAGGAAGTG	chrX	MIMAT0005491	19452806	19452823	-
				dme-miR-976-3p	-0.00150108	0.00150108	0	0.264865	0.57868	0.421772	0.115017	GCATTGATGATAACTAATCC	chrX	MIMAT0005492	19452990	19453008	-
				dme-miR-976-5p	-0.00150108	0.00150108	0	0.264865	0.57868	0.421772	0.115017	CATTGGAGATGGCCTC		MIMAT0020873
				dme-miR-976-5p_v19.0	-0.00150108	0.00150108	0	0.264865	0.57868	0.421772	0.115017	GCCGCGGCACTG	chrX	MIMAT0020873	19452939	19452949	-
				dme-miR-977-3p	-0.00150108	0.00150108	0	0.264865	0.57868	0.421772	0.115017	TTAGACAACGTGAATATCTC	chrX	MIMAT0005493	19453122	19453140	-
				dme-miR-977-5p	-0.00150108	0.00150108	0	0.264865	0.57868	0.421772	0.115017	GATGTGATATTCGAGTTATC		MIMAT0020874
				dme-miR-978-3p	-0.00150108	0.00150108	0	0.264865	0.57868	0.421772	0.115017	CTGCAATTTACGGCAC	chrX	MIMAT0005494	19455331	19455345	-
				dme-miR-978-5p	-0.00150108	0.00150108	0	0.264865	0.57868	0.421772	0.115017	CGTAAGCCAGTGGC		MIMAT0020875
				dme-miR-979-3p	-0.00150108	0.00150108	0	0.264865	0.57868	0.421772	0.115017	TTAGCCTGAGTTCGGG	chrX	MIMAT0005495	19455935	19455949	-
				dme-miR-979-5p	-0.00150108	0.00150108	0	8.83056	8.82912	8.82985	3.55411e-08	AGAATTCCCCCCAAATT		MIMAT0020876
				dme-miR-980-3p	3.23014	-3.23014	4.76837e-07	5.00234	4.90735	4.95484	0.26482	TAAGCCCTTCACAAGGC	chrX	MIMAT0005496	174286	174271	+
				dme-miR-980-5p	-0.00150108	0.00150108	0	0.264865	0.57868	0.421772	0.115017	GCTAGCCAGGCCAA		MIMAT0020877
				dme-miR-981-3p	0.0144191	-0.0144191	0	0.514316	0.571277	0.542797	0.00344093	TGCAGGTTTCGTCGA	chrX	MIMAT0005497	1682975	1682962	+
				dme-miR-981-5p	0.0369031	-0.0369031	0	0.939745	1.01582	0.977781	0.00292478	AGCCCGCTGCTAAC		MIMAT0020878
				dme-miR-982-3p	-0.00150108	0.00150108	0	0.264865	0.57868	0.421772	0.115017	TTCAAGGATGAATATCAAGTA		MIMAT0020879
				dme-miR-982-5p	-0.00150108	0.00150108	0	0.264865	0.57868	0.421772	0.115017	ATTTACTTCATATTTGTCCAGG	chrX	MIMAT0005498	4259876	4259856	+
				dme-miR-983-3p	-0.00150108	0.00150108	0	0.264865	0.57868	0.421772	0.115017	AGATAATGCGTAACTACCTA		MIMAT0020880
				dme-miR-983-5p	-0.00150108	0.00150108	0	0.264865	0.57868	0.421772	0.115017	TCATTAGTTCGAAACGTATT	chrX	MIMAT0005499	4262380	4262361	+
				dme-miR-984-3p	-0.00150108	0.00150108	0	0.264865	0.57868	0.421772	0.115017	CGAGCCAAATTCGGT		MIMAT0020881
				dme-miR-984-5p	-0.00150108	0.00150108	0	0.264865	0.57868	0.421772	0.115017	AAATTCCAACCGTATTTACC	chrX	MIMAT0005500	4262716	4262698	+
				dme-miR-985-3p	-0.0272083	0.0272083	0	2.33183	2.4175	2.37467	0.000456342	TGCCCGACCATTGG	chrX	MIMAT0005502	16085356	16085344	+
				dme-miR-985-5p	-0.00150108	0.00150108	0	0.264865	0.57868	0.421772	0.115017	ATGAAATGTACCAATGAGC		MIMAT0020883
				dme-miR-986-3p	-0.00150108	0.00150108	0	0.264865	0.57868	0.421772	0.115017	TTACTTGAATAGCCTCGC		MIMAT0020884
				dme-miR-986-5p	0.0158772	-0.0158772	0	0.381284	0.50348	0.442382	0.0197613	TCAGTCACAACGCTATTC		MIMAT0005503
				dme-miR-987-3p	-0.00150108	0.00150108	0	0.264865	0.57868	0.421772	0.115017	TGAAGTAAATGCCTGTTG		MIMAT0020885
				dme-miR-987-5p	-0.0011363	0.0011363	0	0.279151	0.274993	0.277072	7.31009e-05	CATCAATCCAGACTATTTAC		MIMAT0005504
				dme-miR-988-3p	0.0116582	-0.0116582	0	0.427319	0.507731	0.467525	0.00792229	GCGTGAGGTTTGCA		MIMAT0005505
				dme-miR-988-5p	0.361087	-0.361087	0	0.771819	0.658148	0.714983	0.189625	ATCACTTTGCTACAAATCAC		MIMAT0020886
				dme-miR-989-3p	0.478424	-0.478424	0	-6.6792	-6.36538	-6.52229	0.00590654	GTTCCACTACGTCACA		MIMAT0005506
				dme-miR-989-5p	-0.00150108	0.00150108	0	0.264865	0.57868	0.421772	0.115017	CACGTGACTGCAAGG		MIMAT0020887
				dme-miR-990-3p	-0.00150108	0.00150108	0	0.264865	0.57868	0.421772	0.115017	ATGGCACCGAAGCTG		MIMAT0020889
				dme-miR-990-5p	-0.00150108	0.00150108	0	0.264865	0.57868	0.421772	0.115017	GGCCAACTCAGAACG		MIMAT0005508
				dme-miR-991-3p	0.00248504	-0.00248504	0	-0.479618	-0.192925	-0.336272	0.143622	ACTTTCCAAACTACAACTTT		MIMAT0005509
				dme-miR-991-5p	-0.00150108	0.00150108	0	0.264865	0.57868	0.421772	0.115017	ATTAATAGGTGTAGTTGGGA		MIMAT0020890
				dme-miR-992-3p	-0.00150108	0.00150108	0	0.264865	0.57868	0.421772	0.115017	CTTAGTACCAGAAACGTG		MIMAT0005510
				dme-miR-992-5p	-0.00150108	0.00150108	0	0.264865	0.57868	0.421772	0.115017	AAATAACACTTTGCTGATACC		MIMAT0020891
				dme-miR-993-3p	0.0566726	-0.0566726	0	0.674835	0.631878	0.653357	0.00849517	AGATACCTGTAGAGACGA		MIMAT0005512
				dme-miR-993-5p	-0.00150108	0.00150108	0	0.264865	0.57868	0.421772	0.115017	CAAAAGCCCGGAACT		MIMAT0020893
				dme-miR-994-3p	-0.00672102	0.00672102	0	-0.697547	-0.430295	-0.563921	0.0519444	ATCTAAAAGAAACAGCAACT		MIMAT0020894
				dme-miR-994-5p	-0.00150108	0.00150108	0	0.264865	0.57868	0.421772	0.115017	ATCACGGCTACTATTTCC		MIMAT0005513
				dme-miR-995-3p	0.0175402	-0.0175402	0	0.48005	0.462406	0.471228	0.0017315	AAGCCGAATCATGTGG		MIMAT0005514
				dme-miR-995-5p	0.493153	-0.493153	0	2.04555	2.08964	2.0676	0.0525502	CGCAGCTCCCACA		MIMAT0010206
				dme-miR-996-3p	-0.00219679	0.00219679	0	0.3235	0.356636	0.340068	0.00240661	AGACGAGCATGAAATCTAG		MIMAT0005515
				dme-miR-996-5p	-0.00150108	0.00150108	0	0.264865	0.57868	0.421772	0.115017	CGTGCACTAGATCCAT		MIMAT0020895
				dme-miR-997-3p	-0.00150108	0.00150108	0	0.264865	0.57868	0.421772	0.115017	TGATCAAAATCGAATGAGT		MIMAT0020897
				dme-miR-997-5p	-0.00150108	0.00150108	0	0.264865	0.57868	0.421772	0.115017	TGAAACTCCTTCGAGTT		MIMAT0005517
				dme-miR-998-3p	0.0139112	-0.0139112	0	-0.0878162	-0.102738	-0.0952773	0.0263697	GAGCTGAATCTCATGGT		MIMAT0005518
				dme-miR-998-5p	0.301763	-0.301762	2.38419e-07	0.279235	0.330568	0.304902	0.420054	TGCAGACCCACGAG		MIMAT0020898
				dme-miR-999-3p	0.0241785	-0.0241785	0	0.355907	0.3681	0.362004	0.00471111	AGACACAGTCTTACAGTTAA		MIMAT0005519
				dme-miR-999-5p	-0.00150108	0.00150108	0	6.65357	6.54362	6.59859	6.94585e-05	AACATTCACCGTATGACT		MIMAT0020899
				dme-miR-9a-3p	0.00766087	-0.00766087	0	0.178346	0.144219	0.161283	0.0131838	TAACTTCGGTAAGCTAGC		MIMAT0020792
				dme-miR-9a-5p	0.0322528	-0.0322528	0	0.210943	0.236171	0.223557	0.0231672	TCATACAGCTAGATAACCA		MIMAT0000114
				dme-miR-9b-3p	-0.00150108	0.00150108	0	0.264865	0.57868	0.421772	0.115017	GGTTTTTGGTAATAAAGCT		MIMAT0020829
				dme-miR-9b-5p	0.114647	-0.114647	0	0.257542	0.150041	0.203792	0.248799	CATACAGCTAAAATCACCA		MIMAT0000395
				dme-miR-9c-3p	-0.00150108	0.00150108	0	0.264865	0.57868	0.421772	0.115017	GAGCTTTGGTATAAAAGCT		MIMAT0020828
				dme-miR-9c-5p	0.0591371	-0.0591371	0	-0.162698	-0.121921	-0.14231	0.150717	TCTACAGCTAGAATACCAAA		MIMAT0000392
				dme-miR-iab-4-3p	-0.00150108	0.00150108	0	0.264865	0.57868	0.421772	0.115017	GTTACGTATACTGAAGGTAT		MIMAT0000413
				dme-miR-iab-4-5p	-0.00150108	0.00150108	0	0.264865	0.57868	0.421772	0.115017	TCAGGATACATTCAGTATACG		MIMAT0000412
				dme-miR-iab-8-3p	-0.00150108	0.00150108	0	0.264865	0.57868	0.421772	0.115017	TAAACGTATACTGAATGTATCC		MIMAT0005464
				dme-miR-iab-8-5p	-0.00150108	0.00150108	0	0.264865	0.57868	0.421772	0.115017	CGGTATACCTTCAGTATAC		MIMAT0005463
